# Supplementary material for: Causal association between tea intake and risk for gout: a Mendelian randomization study
Source: Front Genet. 2023 Jul 13;14:1220931. doi: 10.3389/fgene.2023.1220931 (PMC10374259; doi:10.3389/fgene.2023.1220931)
Supplement: Supplementary file 2 [file Table4.XLSX]

## Sheet: Table S1
Table S1. Pearson chi-square test for allele frequencies of the IVs between UKB and Finn detasets.
SNP	P.value of chi-square test for ukb-b-12765 vs.finn-b-M13_GOUT	P.value of chi-square test for.ukb-b-12765 vs.finn-b-GOUT_STRICT
rs10741694	5.84e-11	1
rs10752269	4.45e-16	1
rs10764990	1.5e-05	1
rs11164870	0.175201	1
rs11587444	0.573683	1
rs2279844	0.412256	1
rs2783129	0.0398512	1
rs34619	0.715454	1
rs4410790	0.0445558	1
rs4817505	0.0148855	1
rs56188862	0.234926	1
rs6829	0.863634	1
rs713598	0.00225715	1
rs7757102	0.545491	1
rs9302428	0.980762	1
rs9624470	0.079695	1
rs9648476	0.351012	1
rs9937354	0.924477	1

## Sheet: Table S2
Table S2. Details of the data obtained by searching for instrumental variables in Phenoscanner
Variant	Pos	Effect allele	Other allele	Trait	Type	PMID	Beta	P	N	Unit	A1 freq (EUR):	Function	Gene
rs10741694	chr11:16286183	C	T	Vascular or heart problems diagnosed by doctor: high blood pressure	Diseases and traits	UKBB	-0.007586	1.18e-11	336683	risk diff	0.6233	intron	SOX6
				Vascular or heart problems diagnosed by doctor: none of the above	Diseases and traits	UKBB	0.007428	1e-10	336683	risk diff
				Self-reported hypertension	Diseases and traits	UKBB	-0.006779	8.02e-10	337159	risk diff
				Femoral neck mineral density	Diseases and traits	26367794	-0.03814	9.94e-07	32735	Z-score
				Medication for cholesterol, blood pressure or diabetes: blood pressure medication	Diseases and traits	UKBB	-0.007791	1.3e-06	154702	risk diff
rs10752269	chr10:12692902	A	G	Pain type experienced in last month: none of the above	Diseases and traits	UKBB	0.006305	1.4e-07	336650	risk diff	0.5368	intron	CAMK1D
				Qualifications: none	Diseases and traits	UKBB	-0.00464	5.12e-07	334070	risk diff
				Qualifications: college or university degree	Diseases and traits	UKBB	0.005039	9.8e-06	334070	risk diff
rs10764990	chr10:129152608	A	G								0.6163	intron	DOCK1
rs11164870	chr1:93552187	C	G	Qualifications: college or university degree	Diseases and traits	UKBB	-0.007496	1.6e-10	334070	risk diff	0.3797	intron	MTF2
				Eosinophil count	Diseases and traits	27863252	-0.02332	2.18e-10	173480	IVNT
				Sum eosinophil basophil counts	Diseases and traits	27863252	-0.02204	2.04e-09	173480	IVNT
				Eosinophil percentage of white cells	Diseases and traits	27863252	-0.02172	3.22e-09	173480	IVNT
				Eosinophil percentage of granulocytes	Diseases and traits	27863252	-0.02054	2.5e-08	173480	IVNT
				Comparative height size at age 10	Diseases and traits	UKBB	0.009217	6.64e-08	332021	-
				Neutrophil percentage of granulocytes	Diseases and traits	27863252	0.01935	1.51e-07	173480	IVNT
				Monocyte count	Diseases and traits	27863252	-0.01902	2.31e-07	173480	IVNT
				Home area population density: Scotland large urban area	Diseases and traits	UKBB	-0.002728	4.16e-07	333997	risk diff
				Height	Diseases and traits	UKBB	0.008557	1.46e-06	336474	IVNT
				Monocyte percentage of white cells	Diseases and traits	27863252	-0.01705	3.32e-06	173480	IVNT
rs11587444	chr1:150722844	A	G	Granulocyte percentage of myeloid white cells	Diseases and traits	27863252	0.03801	2.71e-25	173480	IVNT	0.5915	intron	CTSS
				Monocyte percentage of white cells	Diseases and traits	27863252	-0.03649	1.41e-23	173480	IVNT
				Monocyte count	Diseases and traits	27863252	-0.0346	3.01e-21	173480	IVNT
				Neutrophil percentage of white cells	Diseases and traits	27863252	0.0282	1.18e-14	173480	IVNT
				Forced vital capacity	Diseases and traits	UKBB	-0.01181	5.21e-09	307638	IVNT
				Forced vital capacity, best measure	Diseases and traits	UKBB	-0.01221	3.78e-08	255492	IVNT
				Lymphocyte percentage of white cells	Diseases and traits	27863252	-0.01973	6.36e-08	173480	IVNT
				Lymphocyte count	Diseases and traits	27863252	-0.01856	4.79e-07	173480	IVNT
				Impedance of arm right	Diseases and traits	UKBB	0.008469	1.31e-06	331279	IVNT
				Eosinophil percentage of granulocytes	Diseases and traits	27863252	-0.01767	1.41e-06	173480	IVNT
				Neutrophil percentage of granulocytes	Diseases and traits	27863252	0.01719	2.73e-06	173480	IVNT
				Impedance of whole body	Diseases and traits	UKBB	0.008671	4.92e-06	331284	IVNT
rs2117137	chr3:89525505	G	A								0.4026	intron	EPHA3
rs17245213	chr11:1679769	A	G								0.2296	downstream	AP006285.7
rs9302428	chr16:24717600	C	G								0.3718	intron	TNRC6A
rs2273447	chr20:62900120	A	T								0.8022	intron	PCMTD2
rs4817505	chr21:34343828	C	T								0.3807	intron	AP000282.2
rs9624470	chr22:24820268	A	G	Creatinine in urine	Diseases and traits	UKBB	-0.01292	3.35e-08	327525	IVNT	0.5895	intron	ADORA2A
				Sodium in urine	Diseases and traits	UKBB	-0.01169	1.18e-06	326831	IVNT
rs1481012	chr4:89039082	A	G								0.9105	intron	ABCG2
rs72797284	chr5:152031650	A	G	Getting up in morning	Diseases and traits	UKBB	-0.01332	2e-10	336501	-	0.7396	intron	LINC01470
				Morning or evening person	Diseases and traits	UKBB	0.01672	4.68e-10	301143	-
				Qualifications: college or university degree	Diseases and traits	UKBB	0.006286	8.84e-07	334070	risk diff
				Comparative body size at age 10	Diseases and traits	UKBB	0.009053	1.24e-06	331693	-
				Schizophrenia	Diseases and traits	25056061	0.0576	3.05e-06	82315	log OR
				Loneliness, isolation	Diseases and traits	UKBB	0.004708	7.06e-06	332263	risk diff
rs7757102	chr6:137222671	A	G	Sum neutrophil eosinophil counts	Diseases and traits	27863252	0.01687	2.71e-06	173480	IVNT	0.4245	intron	PEX7
				Granulocyte count	Diseases and traits	27863252	0.01657	4.19e-06	173480	IVNT
				Neutrophil count	Diseases and traits	27863252	0.01645	4.64e-06	173480	IVNT
				Myeloid white cell count	Diseases and traits	27863252	0.01653	4.66e-06	173480	IVNT
				Sum basophil neutrophil counts	Diseases and traits	27863252	0.01617	7e-06	173480	IVNT
rs57462170	chr3:50239803	A	G	Impedance of leg right	Diseases and traits	UKBB	0.0274	7.7e-15	331301	IVNT	0.1163	upstream	SLC38A3
				Impedance of leg left	Diseases and traits	UKBB	0.02724	1.75e-14	331296	IVNT
				Impedance of whole body	Diseases and traits	UKBB	0.02085	2.22e-12	331284	IVNT
				Impedance of arm right	Diseases and traits	UKBB	0.01608	4.4e-09	331279	IVNT
				Neuroticism score	Diseases and traits	UKBB	0.07933	1.31e-08	274108	-
				Worrier or anxious feelings	Diseases and traits	UKBB	0.01059	4.39e-08	328717	risk diff
				High light scatter percentage of red cells	Diseases and traits	27863252	-0.03162	4.62e-08	173480	IVNT
				Nervous feelings	Diseases and traits	UKBB	0.00887	1.2e-07	328725	risk diff
				Getting up in morning	Diseases and traits	UKBB	-0.01576	1.4e-07	336501	-
				Impedance of arm left	Diseases and traits	UKBB	0.01438	1.73e-07	331292	IVNT
				High light scatter reticulocyte count	Diseases and traits	27863252	-0.03001	2.14e-07	173480	IVNT
				Immature fraction of reticulocytes	Diseases and traits	27863252	-0.02945	2.77e-07	173480	IVNT
				Tense or highly strung	Diseases and traits	UKBB	0.007602	3.51e-07	327232	risk diff
				Comparative body size at age 10	Diseases and traits	UKBB	-0.01303	1.03e-06	331693	-
				Frequency of depressed mood in last 2 weeks	Diseases and traits	UKBB	0.01117	3.37e-06	323267	-
				Reticulocyte fraction of red cells	Diseases and traits	27863252	-0.02654	4.63e-06	173480	IVNT
rs2279844	chr17:40819809										0.4225	downstream	PLEKHH3
rs57631352	chr19:4338173	A	G	Morning or evening person	Diseases and traits	UKBB	-0.01168	8.21e-06	301143	-	0.7137	intron	STAP2
rs1156588	chr2:58515375	G	A								0.1829	intron	LINC01795
rs17685	chr7:75616105	G	A	Coffee consumption cups per day	Diseases and traits	25288136	-0.07	4e-11	-	unit increase	0.7107	3_prime_UTR	POR
				Mean platelet volume	Diseases and traits	27863252	0.02567	1.68e-10	173480	IVNT
				Coffee consumption	Diseases and traits	25288136	-0.08	1e-09	-	unit increase
				Creatinine in urine	Diseases and traits	UKBB	0.01514	3.5e-09	327525	IVNT
				Eosinophil count	Diseases and traits	27863252	0.02061	2.02e-07	173480	IVNT
				Eosinophil percentage of white cells	Diseases and traits	27863252	0.0199	5.09e-07	173480	IVNT
				Sum eosinophil basophil counts	Diseases and traits	27863252	0.01942	1e-06	173480	IVNT
rs2472297	chr15:75027880	C	T	Creatinine in urine	Diseases and traits	UKBB	0.02714	1.42e-25	327525	IVNT	0.7853	intergenic	CYP1A1
				Coffee consumption cups per day	Diseases and traits	25288136	-0.14	2e-24	-	unit increase
				Caffeine metabolism plasma 17 dimethylxanthine paraxanthine to 137 trimethylxanthine caffeine ratio	Diseases and traits	27702941	-9.58	9e-22	-	Z-score increase
				Caffeine metabolism plasma 137 trimethylxanthine caffeine level	Diseases and traits	27702941	-9.34	1e-20	-	Z-score decrease
				Sodium in urine	Diseases and traits	UKBB	0.02029	2.98e-14	326831	IVNT
				Coffee consumption	Diseases and traits	21357676	-0.31	5e-14	-	increase in cups per day
				Coffee	Diseases and traits	21357676	NA	5e-14	-	-
				Coffee consumption	Diseases and traits	21357676	NA	5.4e-14	6611	-
				Coffee consumption	Diseases and traits	21876539	NA	2.7e-11	18176	-
rs56188862	chr1:174189269	C	T	Medication for pain relief, constipation, heartburn: none of the above	Diseases and traits	UKBB	0.007475	2.33e-09	333581	risk diff	0.3837	intron	RABGAP1L
				Treatment with paracetamol	Diseases and traits	UKBB	-0.005636	5.41e-09	337159	risk diff
				Tense or highly strung	Diseases and traits	UKBB	-0.005534	7.31e-09	327232	risk diff
				Medication for pain relief, constipation, heartburn: paracetamol	Diseases and traits	UKBB	-0.005831	1.75e-08	333581	risk diff
				Neuroticism score	Diseases and traits	UKBB	-0.04275	1.77e-06	274108	-
				Number of treatments or medications taken	Diseases and traits	UKBB	-0.009425	2.56e-06	337159	-
				Pain type experienced in last month: none of the above	Diseases and traits	UKBB	0.00568	3.96e-06	336650	risk diff
				Pain type experienced in last month: knee pain	Diseases and traits	UKBB	-0.004716	4.34e-06	336650	risk diff
rs9648476	chr7:39293033	A	G								0.6143	intron	POU6F2
rs4410790	chr7:17284577	C	T	Habitual caffeine consumption caffeinated coffee intake	Diseases and traits	21490707	NA	1.4e-29	47431	-	0.6153	intergenic	AC003075.4
				Caffeine consumption	Diseases and traits	21490707	-0.15	2e-19	-	mg/day decrease
				Caffeine	Diseases and traits	21490707	NA	2e-19	-	-
				Habitual caffeine consumption	Diseases and traits	21490707	NA	2.36e-19	47431	-
				Creatinine in urine	Diseases and traits	UKBB	-0.02103	1.32e-18	327525	IVNT
				Coffee consumption cups per day	Diseases and traits	25288136	-0.1	3e-17	-	unit decrease
				Habitual caffeine consumption female	Diseases and traits	21490707	NA	2.4e-16	47431	-
				Caffeine metabolism plasma 17 dimethylxanthine paraxanthine to 137 trimethylxanthine caffeine ratio	Diseases and traits	27702941	-8.07	7e-16	-	Z-score decrease
				Habitual caffeine consumption never smokers	Diseases and traits	21490707	NA	1.8e-14	47431	-
				Caffeine metabolism plasma 137 trimethylxanthine caffeine level	Diseases and traits	27702941	-7.36	2e-13	-	Z-score increas
rs12591786	chr15:60902512	C	T	Hip circumference	Diseases and traits	UKBB	0.0164	9.58e-07	336601	IVNT	0.827	intron	RORA
rs4808193	chr19:19410622	C	T	Plateletcrit	Diseases and traits	27863252	0.03479	3.34e-19	173480	IVNT	0.3191	intron	SUGP1
				Impedance of leg left	Diseases and traits	UKBB	0.01719	2.51e-13	331296	IVNT
				Impedance of leg right	Diseases and traits	UKBB	0.01697	3.27e-13	331301	IVNT
				Red cell distribution width	Diseases and traits	27863252	-0.02663	1.37e-12	173480	IVNT
				Platelet count	Diseases and traits	27863252	0.02594	2.05e-11	173480	IVNT
				Self-reported high cholesterol	Diseases and traits	UKBB	-0.004798	1.33e-08	337159	risk diff
				Comparative body size at age 10	Diseases and traits	UKBB	-0.01001	1.37e-08	331693	-
				Basophil count	Diseases and traits	27863252	0.02101	1.49e-08	173480	IVNT
				Impedance of whole body	Diseases and traits	UKBB	0.01071	5.03e-08	331284
rs13282783	chr8:22088975	C	T								0.66	intron	PHYHIP
rs2351187	chr10:86850616	G	A								0.6819	intergenic	LINC01519
rs1453548	chr11:59192089	A	T	Ever smoked	Diseases and traits	UKBB	0.007159	1.43e-08	336067	risk diff	0.6909	upstream	OR5A2
				Past tobacco smoking	Diseases and traits	UKBB	-0.01743	2.15e-07	310749	-
				Smoking status: previous	Diseases and traits	UKBB	0.005931	1.57e-06	336024	risk diff
rs34619	chr5:60465365	G	A	Qualifications: college or university degree	Diseases and traits	UKBB	-0.009179	1.28e-15	334070	risk diff	0.5875	intron	SMIM15-AS1
				Qualifications: none	Diseases and traits	UKBB	0.007118	2.05e-14	334070	risk diff
				Years of educational attainment	Diseases and traits	27225129	-0.016	1.62e-10	328917	years
				Frequency of stair climbing in last 4 weeks	Diseases and traits	UKBB	-0.01845	7.32e-09	334169	-
				Time spent watching television	Diseases and traits	UKBB	0.009976	1.21e-07	319740	-
				Qualifications: A levels or as levels or equivalent	Diseases and traits	UKBB	-0.005816	1.26e-07	334070	risk diff
rs713598	chr7:141673345	G	C	Propylthiouracil PROP solution taste intensity	Diseases and traits	20675712	NA	1.6e-104	1457	-	0.4225	missense	TAS2R38
				Bitter taste response	Diseases and traits	20675712	NA	2e-104	-	-
				Hemoglobin a glycosylated	Diseases and traits	20675712	NA	2e-104	-	-
				PROP taste detection threshold	Diseases and traits	22132133	NA	1.21e-52	225	-
				Propylthiouracil PROP paper taste intensity	Diseases and traits	20675712	NA	2.2e-42	1457	-
				Treatment with chlorphenamine	Diseases and traits	UKBB	-0.000289	1.9e-06	337159	risk diff
				Bipolar disorder	Diseases and traits	27329760	-0.1121	5.42e-06	40255	log
rs2478875	chr6:51283110	A	G	Sodium in urine	Diseases and traits	UKBB	0.01924	3.87e-11	326831	IVNT	0.7913	intergenic	RP11-228O6.2
				Morning or evening person	Diseases and traits	UKBB	-0.01521	2.34e-07	301143	-
rs56348300	chr9:7054124	C	G	Comparative height size at age 10	Diseases and traits	UKBB	-0.01015	2.1e-06	332021	-	0.831	intron	KDM4C
rs2783129	chr13:80168720	C	G								0.496	intergenic	LINC01068
rs2645929	chr13:56444529	G	A								0.8728	intergenic	HNF4GP1
rs17576658	chr13:100272019	A	G								0.2604	intron	CLYBL
rs132904	chr22:41798896	C	G	Neutrophil percentage of granulocytes	Diseases and traits	27863252	0.02863	3.23e-11	173480	IVNT	0.7744	downstream	TEF
				Eosinophil percentage of granulocytes	Diseases and traits	27863252	-0.02762	1.53e-10	173480	IVNT
				Allergic disease	Diseases and traits	29083406	-0.0436	3.1e-10	360838	log OR
				Impedance of arm left	Diseases and traits	UKBB	-0.0129	4.65e-10	331292	IVNT
				Eosinophil percentage of white cells	Diseases and traits	27863252	-0.02546	3.08e-09	173480	IVNT
				Sum eosinophil basophil counts	Diseases and traits	27863252	-0.02448	1.29e-08	173480	IVNT
				Impedance of arm right	Diseases and traits	UKBB	-0.01172	1.29e-08	331279	IVNT
				No blood clot, bronchitis, emphysema, asthma, rhinitis, eczema or allergy diagnosed by doctor	Diseases and traits	UKBB	0.007607	3.01e-08	336782	risk diff
				Eosinophil count	Diseases and traits	27863252	-0.02353	4.46e-08	173480	IVNT
rs977474	chr12:11284772	T	C								0.8678	intron	PRR4
rs149805207	chr6:137095269	A	G								0.9871	intron	MAP3K5
rs141071726	chr7:17558580	A	G								0.0179	intron	AC017060.1
rs9937354	chr16:53799847	A	G								0.4443	intron	FTO
rs6829	chr13:111531264	T	C	Home area population density: Scotland large urban area	Diseases and traits	UKBB	0.002438	5.31e-06	333997	risk diff	0.6133	3_prime_UTR	ANKRD10
				Longest period of depression	Diseases and traits	UKBB	-0.02993	5.71e-06	46884	IVNT

## Sheet: Table S3 
Table S3. Instrumental variants (IVs) details in MR analyses. In the forward MR analysis, tea intake was considered as the exposure and gout risk as the outcome. Conversely, in reverse MR analysis, gout risk was regarded as the exposure and tea intake as the outcome.
							Exposure			Outcome
Exposure	Outcome	IVs	effect_allele.exposure	other_allele.exposure	effect_allele.outcome	other_allele.outcome	Beta	SE	p Value	Beta	SE	p Value	chr	pos	F	R2
Forward MR
Tea intake	Gout, unspecified (ukb-b-12765)	rs10741694	C	T	C	T	0.0150037	0.002194	7.9e-12	-0.0001083	0.000102	0.29	11	16286183	46.7845	0.000105
		rs10752269	A	G	A	G	-0.0128727	0.00212	1.3e-09	-1.751e-05	9.853e-05	0.86	10	12692902	36.8782	8.24e-05
		rs10764990	A	G	A	G	-0.0121906	0.002169	1.9e-08	1.619e-05	0.0001008	0.87	10	129000000	31.5892	7.06e-05
		rs11164870	G	C	G	C	-0.0119604	0.002182	4.2e-08	0.0001021	0.0001015	0.31	1	93552187	30.0369	6.71e-05
		rs11587444	G	A	G	A	0.0140328	0.002171	1e-10	-0.0001405	0.000101	0.16	1	151000000	41.7885	9.34e-05
		rs2117137	G	A	G	A	0.0129948	0.002156	1.7e-09	-0.000114	0.0001002	0.26	3	89525505	36.3381	8.12e-05
		rs2279844	A	G	A	G	-0.0119879	0.002183	4e-08	3.043e-05	0.0001014	0.760001	17	40819809	30.1514	6.74e-05
		rs34619	A	G	A	G	0.0117117	0.002138	4.3e-08	-0.0001069	9.936e-05	0.28	5	60465365	30.0212	6.71e-05
		rs4410790	C	T	C	T	0.0405506	0.002195	3.4e-76	-0.0001382	0.000102	0.18	7	17284577	341.27	0.000762
		rs4817505	C	T	C	T	0.015068	0.002175	4.2e-12	-3.824e-05	0.000101	0.709999	21	34343828	48.0123	0.000107
		rs56188862	C	T	C	T	-0.0157568	0.002175	4.3e-13	8.927e-05	0.0001011	0.38	1	174000000	52.4973	0.000117
		rs6829	T	C	T	C	-0.0119163	0.002165	3.7e-08	3.953e-05	0.0001007	0.69	13	112000000	30.2819	6.77e-05
		rs713598	G	C	G	C	0.0133969	0.002157	5.2e-10	0.000152	0.0001003	0.13	7	142000000	38.5899	8.62e-05
		rs7757102	G	A	G	A	-0.0118039	0.002133	3.1e-08	6.959e-05	9.918e-05	0.48	6	137000000	30.624	6.84e-05
		rs9302428	G	C	G	C	0.0122457	0.002201	2.6e-08	5.959e-05	0.0001023	0.56	16	24717600	30.9486	6.92e-05
		rs9624470	A	G	A	G	0.0252071	0.002155	1.3e-31	-9.477e-05	0.0001001	0.34	22	24820268	136.84	0.000306
		rs9648476	A	G	A	G	0.0125013	0.002185	1.1e-08	-6.538e-06	0.0001016	0.95	7	39293033	32.7221	7.31e-05
		rs9937354	A	G	A	G	-0.0140923	0.002143	4.9e-11	5.078e-05	9.959e-05	0.61	16	53799847	43.2313	9.66e-05
	Gout(finn-b-M13_GOUT)	rs11164870	G	C	G	C	-0.0119604	0.002182	4.2e-08	0.0243	0.0261	0.3521	1	93552187	30.0369	6.71e-05
		rs1156588	G	A	G	A	-0.015454	0.002603	2.9e-09	-0.0368	0.0302	0.223	2	58515375	35.2411	7.87e-05
		rs11587444	G	A	G	A	0.0140328	0.002171	1e-10	-0.0111	0.0257	0.6651	1	151000000	41.7885	9.34e-05
		rs12591786	T	C	T	C	-0.0184399	0.002942	3.7e-10	0.0093	0.0423	0.8253	15	60902512	39.274	8.78e-05
		rs13282783	T	C	T	C	-0.0135837	0.002354	7.9e-09	-0.0186	0.0258	0.4701	8	22088975	33.2893	7.44e-05
		rs132904	C	G	C	G	0.0166007	0.002553	7.8e-11	-0.0267	0.0295	0.366	22	41798896	42.2958	9.45e-05
		rs141071726	A	G	A	G	0.0407321	0.006812	2.2e-09	-0.0472	0.108	0.662	7	17558580	35.7535	7.99e-05
		rs1453548	A	T	A	T	-0.0133414	0.00225	3e-09	0.0047	0.0267	0.859	11	59192089	35.1675	7.86e-05
		rs149805207	G	A	G	A	-0.0719337	0.012582	1.1e-08	0.108	0.0915	0.238	6	137000000	32.6847	7.3e-05
		rs17245213	A	G	A	G	-0.0146481	0.002609	2e-08	0.025	0.0331	0.4499	11	1679769	31.5208	7.04e-05
		rs17576658	A	G	A	G	-0.0134812	0.002457	4.1e-08	-0.0079	0.0304	0.7959	13	100000000	30.1166	6.73e-05
		rs17685	A	G	A	G	0.0230655	0.002362	1.6e-22	-0.0073	0.026	0.778599	7	75616105	95.364	0.000213
		rs2273447	T	A	T	A	0.0174715	0.002634	3.3e-11	-0.0282	0.0369	0.4439	20	62900120	43.9906	9.83e-05
		rs2279844	A	G	A	G	-0.0119879	0.002183	4e-08	-0.0371	0.0261	0.1555	17	40819809	30.1514	6.74e-05
		rs2351187	A	G	A	G	0.0129023	0.002282	1.6e-08	0.0117	0.0272	0.666201	10	86850616	31.9587	7.14e-05
		rs2472297	T	C	T	C	0.0533453	0.002401	2.3e-109	-0.0785	0.0294	0.007583	15	75027880	493.646	0.001102
		rs2478875	G	A	G	A	0.0218943	0.002611	5.1e-17	-0.0269	0.0333	0.4205	6	51283110	70.2994	0.000157
		rs2645929	G	A	G	A	-0.0149842	0.002717	3.5e-08	-0.0423	0.035	0.2275	13	56444529	30.424	6.8e-05
		rs34619	A	G	A	G	0.0117117	0.002138	4.3e-08	0.0503	0.0256	0.0493503	5	60465365	30.0212	6.71e-05
		rs4808193	C	T	C	T	0.0151149	0.002247	1.7e-11	0.0057	0.0293	0.8469	19	19410622	45.2405	0.000101
		rs56188862	C	T	C	T	-0.0157568	0.002175	4.3e-13	0.0006	0.0261	0.9818	1	174000000	52.4973	0.000117
		rs56348300	G	C	G	C	0.0158824	0.002732	6.1e-09	-0.0084	0.0377	0.8236	9	7054124	33.7987	7.55e-05
		rs57462170	A	G	A	G	0.0191505	0.003406	1.9e-08	0.0828	0.0364	0.0229398	3	50239803	31.6202	7.07e-05
		rs57631352	G	A	G	A	-0.0131035	0.002321	1.7e-08	-0.017	0.0268	0.5256	19	4338173	31.8684	7.12e-05
		rs6829	T	C	T	C	-0.0119163	0.002165	3.7e-08	0.0225	0.0257	0.3806	13	112000000	30.2819	6.77e-05
		rs72797284	G	A	G	A	-0.0171147	0.002384	7e-13	0.079	0.031	0.01078	5	152000000	51.5581	0.000115
		rs7757102	G	A	G	A	-0.0118039	0.002133	3.1e-08	-0.0001	0.0255	0.9972	6	137000000	30.624	6.84e-05
		rs9302428	G	C	G	C	0.0122457	0.002201	2.6e-08	-0.0287	0.0262	0.2734	16	24717600	30.9486	6.92e-05
		rs9624470	A	G	A	G	0.0252071	0.002155	1.3e-31	-0.042	0.0254	0.0978093	22	24820268	136.84	0.000306
		rs9648476	A	G	A	G	0.0125013	0.002185	1.1e-08	-0.0069	0.0263	0.7942	7	39293033	32.7221	7.31e-05
		rs977474	T	C	T	C	0.0217813	0.002856	2.4e-14	-0.0237	0.0451	0.5989	12	11284772	58.1803	0.00013
		rs9937354	A	G	A	G	-0.0140923	0.002143	4.9e-11	0.0406	0.0255	0.1113	16	53799847	43.2313	9.66e-05
		rs10741694	C	T	C	T	0.0150037	0.002194	7.9e-12	-0.0301	0.0399	0.4509	11	16286183	43.2313	9.66e-05
		rs10752269	A	G	A	G	-0.0128727	0.00212	1.3e-09	-0.0387	0.037	0.2955	10	12692902	0.000105	46.7845
		rs10764990	A	G	A	G	-0.0121906	0.002169	1.9e-08	-0.0026	0.0355	0.9404	10	129000000	8.24e-05	36.8782
	Gout, strict definition(finn-b-GOUT_STRICT)	rs11164870	G	C	G	C	-0.0119604	0.002182	4.2e-08	0.0306	0.0365	0.4011	1	93552187	7.06e-05	31.5892
		rs1156588	G	A	G	A	-0.015454	0.002603	2.9e-09	-0.0762	0.0422	0.07087	2	58515375	6.71e-05	30.0369
		rs11587444	G	A	G	A	0.0140328	0.002171	1e-10	0.0081	0.0359	0.8219	1	151000000	7.87e-05	35.2411
		rs12591786	T	C	T	C	-0.0184399	0.002942	3.7e-10	0.0154	0.059	0.7949	15	60902512	9.34e-05	41.7885
		rs13282783	T	C	T	C	-0.0135837	0.002354	7.9e-09	-0.0581	0.0362	0.1085	8	22088975	8.78e-05	39.274
		rs132904	C	G	C	G	0.0166007	0.002553	7.8e-11	0.015	0.0413	0.716	22	41798896	7.44e-05	33.2893
		rs141071726	A	G	A	G	0.0407321	0.006812	2.2e-09	-0.1213	0.1502	0.4193	7	17558580	9.45e-05	42.2958
		rs1453548	A	T	A	T	-0.0133414	0.00225	3e-09	-0.0464	0.0374	0.2149	11	59192089	7.99e-05	35.7535
		rs149805207	G	A	G	A	-0.0719337	0.012582	1.1e-08	0.1891	0.1286	0.1414	6	137000000	7.86e-05	35.1675
		rs17245213	A	G	A	G	-0.0146481	0.002609	2e-08	0.0179	0.0465	0.6996	11	1679769	7.3e-05	32.6847
		rs17576658	A	G	A	G	-0.0134812	0.002457	4.1e-08	-0.021	0.0424	0.6209	13	100000000	7.04e-05	31.5208
		rs17685	A	G	A	G	0.0230655	0.002362	1.6e-22	-0.0088	0.0363	0.8087	7	75616105	6.73e-05	30.1166
		rs2273447	T	A	T	A	0.0174715	0.002634	3.3e-11	-0.0224	0.0517	0.6643	20	62900120	0.000213	95.364
		rs2279844	A	G	A	G	-0.0119879	0.002183	4e-08	-0.0845	0.0366	0.02088	17	40819809	9.83e-05	43.9906
		rs2351187	A	G	A	G	0.0129023	0.002282	1.6e-08	0.0178	0.0381	0.639401	10	86850616	6.74e-05	30.1514
		rs2472297	T	C	T	C	0.0533453	0.002401	#######	-0.0963	0.0409	0.01864	15	75027880	7.14e-05	31.9587
		rs2478875	G	A	G	A	0.0218943	0.002611	5.1e-17	-0.0247	0.0467	0.5966	6	51283110	0.001102	493.646
		rs2645929	G	A	G	A	-0.0149842	0.002717	3.5e-08	0.0233	0.049	0.6351	13	56444529	0.000157	70.2994
		rs34619	A	G	A	G	0.0117117	0.002138	4.3e-08	0.0321	0.0358	0.3709	5	60465365	6.76e-05	30.2543
		rs4410790	C	T	C	T	0.0405506	0.002195	3.4e-76	-0.0516	0.0375	0.1684	7	17284577	6.71e-05	30.0212
		rs4808193	C	T	C	T	0.0151149	0.002247	1.7e-11	0.0287	0.041	0.483499	19	19410622	0.000762	341.27
		rs4817505	C	T	C	T	0.015068	0.002175	4.2e-12	-0.0051	0.0358	0.8872	21	34343828	0.000101	45.2405
		rs56188862	C	T	C	T	-0.0157568	0.002175	4.3e-13	-0.0103	0.0367	0.7782	1	174000000	0.000107	48.0123
		rs56348300	G	C	G	C	0.0158824	0.002732	6.1e-09	-0.0339	0.0527	0.5198	9	7054124	0.000117	52.4973
		rs57631352	G	A	G	A	-0.0131035	0.002321	1.7e-08	-0.0126	0.0374	0.7358	19	4338173	7.55e-05	33.7987
		rs6829	T	C	T	C	-0.0119163	0.002165	3.7e-08	0.1057	0.036	0.003286	13	112000000	7.12e-05	31.8684
		rs713598	G	C	G	C	0.0133969	0.002157	5.2e-10	0.0212	0.037	0.5673	7	142000000	6.77e-05	30.2819
		rs72797284	G	A	G	A	-0.0171147	0.002384	7e-13	0.0964	0.0433	0.02613	5	152000000	8.62e-05	38.5899
		rs7757102	G	A	G	A	-0.0118039	0.002133	3.1e-08	0.0482	0.0356	0.1761	6	137000000	0.000115	51.5581
		rs9302428	G	C	G	C	0.0122457	0.002201	2.6e-08	0.0006	0.0367	0.9877	16	24717600	6.84e-05	30.624
		rs9624470	A	G	A	G	0.0252071	0.002155	1.3e-31	-0.0377	0.0354	0.2874	22	24820268	0.000306	136.84
		rs9648476	A	G	A	G	0.0125013	0.002185	1.1e-08	-0.048	0.0367	0.1907	7	39293033	7.31e-05	32.7221
		rs977474	T	C	T	C	0.0217813	0.002856	2.4e-14	0.0279	0.0635	0.6605	12	11284772	0.00013	58.1803
		rs9937354	A	G	A	G	-0.0140923	0.002143	4.9e-11	0.0134	0.0356	0.705601	16	53799847	9.66e-05	43.2313
		rs2725245	A	G	A	G	-0.00075	0.000101	1.1e-13	-0.00534	0.002125	0.012	4	89068738	55.1514	0.000119
		rs10805346	C	T	C	T	-0.00061	9.96e-05	8.4e-10	0.001332	0.002141	0.53	4	9920347	37.6545	8.13e-05
		rs4665972	C	T	C	T	0.000875	9.88e-05	8.5e-19	0.004224	0.002176	0.052	2	27598097	78.3883	0.000169
Reverse MR
Gout, unspecified (ukb-b-12765)	Tea intake	rs34004016	C	T	C	T	0.001795	0.002484	0.47	0.001795	0.002484	0.47	4	9697965	33.5399	3e-06
		rs3775948	C	G	C	G	-0.00407	0.00246	0.098001	-0.00407	0.00246	0.098001	4	9995182	189.4	0.999998
		rs4645896	A	G	A	G	-0.0005	0.004305	0.91	-0.0005	0.004305	0.91	19	49461834	143.365	0.269583
Gout(finn-b-M13_GOUT)	Tea intake	rs149136965	C	G	C	G	0.01558	0.009287	0.092999	0.01558	0.009287	0.092999	6	30958409	30.9893	0.486652
		rs1064257	G	C	G	C	0.002065	0.004762	0.66	0.002065	0.004762	0.66	19	49993535	38.8957	0.999986
		rs112395288	T	C	T	C	0.017968	0.014424	0.21	0.017968	0.014424	0.21	19	50505241	126.507	0.999922
		rs2581792	C	T	C	T	0.2141	0.0393	4.93e-08	0.001795	0.002484	0.47	4	9697965	29.6789	0.384927
		rs34004016	C	T	C	T	-0.2193	0.0389	1.66e-08	-0.00407	0.00246	0.098001	4	9995182	31.7818	0.441327
		rs3775948	C	G	C	G	0.4363	0.0426	1.33e-24	0.001371	0.002433	0.57	6	25824809	104.894	0.955441
Gout, strict definition(finn-b-GOUT_STRICT)	Tea intake	rs9467618	T	C	T	C	0.2343	0.0427	4.21e-08	0.001958	0.002339	0.4	3	53035044	30.1085	0.198602
		rs1064257	G	C	G	C	1.1029	0.1317	5.47e-17	0.002065	0.004762	0.66	19	49993535	70.1295	0.999933
		rs112395288	T	C	T	C	0.8612	0.1414	1.12e-09	0.017968	0.014424	0.21	19	50505241	37.0945	0.999915

## Sheet: Table S4
Table S4. The Heterogeneity and Pleiotropy test of Reverse MR analysis. In the reverse MR analysis, gout risk was regarded as the exposure and tea intake as the outcome.
		Heterogeneity test		Pleiotropy test
Exprosure	Outcome	IVW p	MR‐Egger p	MR‐Egger p	PRESSO p
Gout, unspecified (ukb-b-12765)	Tea intake	0.6377	0.775	0.5319	0.523
Gout(finn-b-M13_GOUT)		0.1697	0.2012	0.3349	0.322
Gout, strict definition(finn-b-GOUT_STRICT)		0.3071	0.2024	0.8863	0.384

## Sheet: Table S5
Table S5. Reverse MR analysis of exposures (Gout risk) with outcome (Tea intake).
Exposure	Outcome	Method	nsnp	b	SE	p value	OR	Lower 95% CI.	Upper 95% CI
Gout, unspecified (ukb-b-12765)	Tea intake(ukb-b-6066)	MR Egger	3	-15.3208	11.434	0.408157	2.21962e-07	4.10671e-17	1199.68
		Weighted median	3	-5.76051	1.9479	0.00310353	0.00314951	6.92083e-05	0.143327
		Inverse variance weighted	3	-5.08783	1.64377	0.00196661	0.00617137	0.000246138	0.154733
		Simple mode	3	-5.86575	2.26779	0.122585	0.00283489	3.3278e-05	0.241498
		Weighted mode	3	-5.92104	2.35621	0.128525	0.0026824	2.64777e-05	0.271748
Gout(finn-b-M13_GOUT)	Tea intake(ukb-b-6066)	MR Egger	6	0.00593491	0.00745273	0.470424	1.00595	0.991365	1.02075
		Weighted median	6	0.000260172	0.00402333	0.94844	1.00026	0.992403	1.00818
		Inverse variance weighted	6	-0.000829774	0.00425377	0.84534	0.999171	0.990875	1.00754
		Simple mode	6	-0.00526444	0.00695374	0.483139	0.994749	0.981284	1.0084
		Weighted mode	6	-0.00164861	0.00426529	0.715015	0.998353	0.990041	1.00673
Gout, strict definition(finn-b-GOUT_STRICT)	Tea intake(ukb-b-6066)	MR Egger	6	0.000367795	0.00647207	0.957408	1.00037	0.987758	1.01314
		Weighted median	6	-0.00101218	0.00370334	0.784612	0.998988	0.991763	1.00627
		Inverse variance weighted	6	-0.000449925	0.00324056	0.889575	0.99955	0.993222	1.00592
		Simple mode	6	0.00355774	0.0063813	0.601206	1.00356	0.99109	1.01619
		Weighted mode	6	0.000416561	0.00421476	0.92511	1.00042	0.992186	1.00872
